# Supplementary material for: A therapeutic role for a regulatory GLUT1–associated lncRNA in GLUT1-deficient mice
Source: J Clin Invest. 2026 Mar 5;136(9):e193519. doi: 10.1172/JCI193519 (PMC13132390; doi:10.1172/JCI193519)
Supplement: Supplemental tables 1-3 [file jci-136-193519-s326.xlsx]

## Sheet: AAV-lncRNA vs. WT
Supplemental Table 1 - DEGs: AAV-lncRNA versus WT mice.
	baseMean	log2FoldChange	lfcSE	stat	pvalue	padj
Slc2a1	1765.77	-0.654037	0.055821	-11.7167	1.05e-31	1.39e-27
Olfr1438-ps1	131.585	-0.583384	0.120167	-4.85477	1.21e-06	0.0022943
Pou6f2	160.066	-0.484814	0.119434	-4.05927	4.92e-05	0.0225613
Haus7	169.263	-0.468365	0.104937	-4.46329	8.07e-06	0.00896217
Prr5l	416.524	-0.393455	0.0948461	-4.14835	3.35e-05	0.0185926
Gm29216	114710	-0.358036	0.0728797	-4.9127	8.98e-07	0.00199498
Gcnt4	461.858	-0.33452	0.0811974	-4.11983	3.79e-05	0.0194312
Six3	635.07	-0.298593	0.070479	-4.23662	2.27e-05	0.0143982
Npnt	914.163	-0.283241	0.0734582	-3.85581	0.000115348	0.0374881
Kcnab3	2901.08	-0.255253	0.0575461	-4.43562	9.18e-06	0.0093649
Arglu1	7798.6	-0.253042	0.0545779	-4.63634	3.55e-06	0.00525044
Fryl	3034.82	-0.243308	0.0608635	-3.9976	6.4e-05	0.0266446
mt-Co2	293108	-0.240348	0.0422805	-5.68462	1.31e-08	5.82e-05
Kifc3	1227.17	-0.237405	0.057399	-4.13605	3.53e-05	0.018833
Pdcd6ip	3719.24	-0.231129	0.0605522	-3.81702	0.000135075	0.0418575
Uqcrq	1343.81	-0.224602	0.0497612	-4.5136	6.37e-06	0.00849273
Samd5	1243.67	-0.202319	0.0499313	-4.05194	5.08e-05	0.0225613
Mbp	74949.7	-0.199702	0.0380615	-5.24683	1.55e-07	0.00051546
Cpsf3	1513.51	-0.192654	0.0468994	-4.10783	3.99e-05	0.0197111
Prpf38b	3352.43	-0.167124	0.04403	-3.79568	0.00014724	0.0445902
Kcnip4	3382.74	-0.15933	0.0411209	-3.87467	0.000106769	0.0355675
Scrn1	10551.3	-0.135682	0.0354836	-3.82381	0.000131407	0.0416904
Ypel3	4559.62	0.12326	0.0317842	3.87804	0.000105301	0.0355675
Rps3a2	5248.87	0.124058	0.0314891	3.93971	8.16e-05	0.031111
Stx7	4095.75	0.148158	0.0376268	3.93757	8.23e-05	0.031111
Rps15a	3790.93	0.154516	0.0356467	4.33465	1.46e-05	0.0108074
Zhx3	2645.2	0.158201	0.0368077	4.29803	1.72e-05	0.0114809
Zcchc24	3604.61	0.188238	0.042816	4.39644	1.1e-05	0.00977542
C1ql3	1501.86	0.221828	0.0569602	3.89444	9.84e-05	0.0354459
Ftl1	4395.85	0.22645	0.0380206	5.95598	2.59e-09	1.72e-05
Acot11	2199.16	0.240761	0.0536643	4.48642	7.24e-06	0.0087739
Sap30bp	1312.19	0.271324	0.0629124	4.31272	1.61e-05	0.0113092
Gfap	7683.47	0.277958	0.0665961	4.1738	3e-05	0.0173553
Phactr4	886.751	0.312222	0.0661312	4.72124	2.34e-06	0.00390432
Fn1	2031.68	0.325211	0.073566	4.42068	9.84e-06	0.0093649
Cdyl2	200.253	0.336817	0.0840751	4.00615	6.17e-05	0.0265285
Ahnak	1338.07	0.347921	0.0795937	4.37121	1.24e-05	0.0099607
Ccn3	1573.85	0.396399	0.0942596	4.2054	2.61e-05	0.0157856
Yrdc	587.821	0.445156	0.0899108	4.95109	7.38e-07	0.00196678
Slc6a20a	922.911	0.449954	0.114418	3.93254	8.41e-05	0.031111
Ccdc36	306.67	0.488591	0.123298	3.96268	7.41e-05	0.0299256
Aebp1	559.014	0.498325	0.122374	4.07216	4.66e-05	0.0221663
Dynlt1-ps1	163.15	0.528201	0.121006	4.36508	1.27e-05	0.0099607
Mrc1	116.97	0.731557	0.188796	3.87487	0.000106684	0.0355675
Note: Only DEGs with Padj values < 0.05 are listed; down-regulated and up-regulated genes in AAV-lncRNA mutants in blue and red text respectively.
Also note: Mutants administered low and high dose of AAV-lncRNA were combined into one group to carry out this analysis.

## Sheet: AAV-GFP vs. WT
Supplemental Table 2 - DEGs: AAV-eGFP versus WT mice.
	baseMean	log2FoldChange	lfcSE	stat	pvalue	padj
Slc2a1	1726.98	-0.822351	0.0760595	-10.8119	3.02205e-27	3.37835e-23
Avp	332.816	-0.792876	0.180633	-4.38943	1.13647e-05	0.0115496
Txnip	732.543	-0.447625	0.115499	-3.87556	0.000106379	0.0297679
Zdbf2	1859.01	-0.392455	0.100918	-3.88886	0.000100715	0.0297679
Gabra2	4084.73	-0.390898	0.0960991	-4.06765	4.74895e-05	0.0196522
Synpo2	918.79	-0.37753	0.0890377	-4.24012	2.23405e-05	0.0141141
Pcsk1	1522.85	-0.363971	0.0941931	-3.8641	0.000111501	0.0297679
Peg10	4998.62	-0.363696	0.0879914	-4.13332	3.57567e-05	0.0170131
Fam19a1	695.24	-0.357409	0.0858061	-4.16531	3.10934e-05	0.0160841
Glp1r	285.646	-0.357083	0.0868698	-4.11055	3.94717e-05	0.0170131
Pomp	2148.52	-0.346372	0.0652652	-5.30714	1.11357e-07	0.000248972
Il33	1356.09	-0.335467	0.0720484	-4.65613	3.22201e-06	0.00450236
Plp1	32256	-0.334685	0.0730598	-4.58098	4.62811e-06	0.00574862
Kcnj16	1582.85	-0.317307	0.0762532	-4.16124	3.16531e-05	0.0160841
Nefm	9245.48	-0.30079	0.0510035	-5.89745	3.69167e-09	1.37564e-05
Spats2l	713.252	-0.292105	0.0776138	-3.76357	0.000167507	0.0386219
Pde8a	948.806	-0.266676	0.0704635	-3.7846	0.000153958	0.0374152
Tshz2	1898.34	-0.266301	0.0698462	-3.81267	0.000137471	0.0341508
Gatc	848.834	-0.249997	0.0663461	-3.76807	0.000164513	0.0386219
Ndrg1	3442.2	-0.242538	0.0599875	-4.04315	5.27386e-05	0.0196522
Pcyox1	3415.29	-0.239339	0.056407	-4.24308	2.20471e-05	0.0141141
Gjc3	2091.77	-0.238782	0.0611282	-3.90625	9.37388e-05	0.0297679
Efcab14	1910.43	-0.234219	0.061358	-3.81725	0.000134948	0.0341508
Zfp329	1279.39	-0.233756	0.0601605	-3.88553	0.000102107	0.0297679
Rab2b	1452.66	-0.229972	0.0522244	-4.40354	1.06498e-05	0.0115496
Ermn	3158.64	-0.227131	0.0427672	-5.31088	1.09098e-07	0.000248972
Ccdc25	1079.09	-0.213256	0.0506408	-4.21116	2.54068e-05	0.0149486
Ppp1r16b	5723.47	-0.211136	0.0438171	-4.81857	1.44594e-06	0.00230917
Glrx3	2142.94	-0.210092	0.0528702	-3.97373	7.07572e-05	0.0232645
Bcas1	9261.65	-0.205121	0.0536218	-3.82533	0.000130597	0.0339523
Mobp	29086.5	-0.20147	0.0540217	-3.72943	0.000191913	0.0420667
Depdc5	2011.77	-0.196741	0.0492672	-3.99336	6.51444e-05	0.0221645
Eif5a2	2753.26	-0.196349	0.0477737	-4.10998	3.95689e-05	0.0170131
Elovl5	3552.68	-0.184125	0.0421966	-4.36349	1.28005e-05	0.0119247
Dnajc15	2800.42	-0.173668	0.0401348	-4.32712	1.51072e-05	0.012991
Nefl	13309.7	-0.168701	0.0393537	-4.28679	1.81271e-05	0.0141141
Grk3	4876.21	0.147545	0.0396869	3.71774	0.000201017	0.0432147
Washc2	7297.11	0.15275	0.0394276	3.87418	0.000106984	0.0297679
Tmem245	4477.32	0.158497	0.0431127	3.67634	0.0002366	0.0472312
Celsr2	6996.24	0.204229	0.0528046	3.86764	0.000109893	0.0297679
Trim3	4006.49	0.208009	0.0514472	4.04315	5.27376e-05	0.0196522
Usp36	1315.53	0.225113	0.0556378	4.04604	5.20905e-05	0.0196522
Snrnp70	10579.4	0.233432	0.0630016	3.70518	0.000211238	0.0437302
Irak1	1812.29	0.262193	0.0628617	4.17095	3.0333e-05	0.0160841
Vps9d1	1131.76	0.268357	0.0719292	3.73085	0.000190834	0.0420667
Brpf3	1435.79	0.283524	0.0669277	4.23627	2.27259e-05	0.0141141
Kcnt1	5562.11	0.286587	0.0773045	3.70725	0.00020952	0.0437302
Fbxw9	325.529	0.318767	0.0747055	4.26698	1.98136e-05	0.0141141
Nr1d1	2645.88	0.333412	0.0886515	3.76092	0.000169288	0.0386219
Chrd	681.946	0.350102	0.0850645	4.11572	3.85974e-05	0.0170131
Inppl1	1020.22	0.360098	0.0932086	3.86336	0.000111839	0.0297679
Cacna1g	4387.55	0.363799	0.07082	5.13695	2.79226e-07	0.000520245
Tnrc6b	5008.9	0.411252	0.111462	3.6896	0.000224607	0.0456523
Gli1	266.921	0.583793	0.146229	3.99232	6.54289e-05	0.0221645
Pfas	807.481	0.586357	0.072751	8.05978	7.64349e-16	4.27233e-12
Notch1	1043.38	0.857094	0.214026	4.00462	6.21172e-05	0.0221645
Note: Genes in bold text appear in the DEGs between AAV-lncRNA and AAV-eGFP-injected mice.
Also note: Only DEGs with Padj values < 0.05 are listed; down-regulated and up-regulated genes in AAV-eGFP mutants in blue and red text respectively.

## Sheet: AAV-lncRNA vs AAV-GFP
Supplemental Table 3 - DEGs: AAV-lncRNA versus AAV-eGFP mice.
	baseMean	log2FoldChange	lfcSE	stat	pvalue	padj
Gm15542	113.013	-1.00369	0.228155	-4.39913	1.09e-05	0.00133755
Muc3a	90.953	-0.821982	0.198295	-4.14525	3.39e-05	0.00305039
Rtbdn	110.423	-0.796537	0.193023	-4.12664	3.68e-05	0.00316708
Gli1	274.61	-0.729834	0.169231	-4.31264	1.61e-05	0.001756
Robo3	479.815	-0.728554	0.169528	-4.29754	1.73e-05	0.00182607
Gm49405	167.982	-0.66359	0.153934	-4.31086	1.63e-05	0.001756
Olfr152	354.955	-0.656299	0.128265	-5.11673	3.11e-07	8.33e-05
Fdxr	317.201	-0.653136	0.121595	-5.3714	7.81e-08	2.91e-05
Rgs11	645.549	-0.611366	0.107614	-5.68112	1.34e-08	7.17e-06
Mri1	188.029	-0.590311	0.143906	-4.10207	4.09e-05	0.0034055
Miip	210.535	-0.58755	0.14791	-3.97236	7.12e-05	0.00486176
Mkx	398.703	-0.585729	0.133767	-4.37872	1.19e-05	0.00143461
Cdc25b	473.433	-0.579897	0.105447	-5.49942	3.81e-08	1.76e-05
Spaca6	1543.64	-0.57745	0.0960852	-6.00977	1.86e-09	1.78e-06
Gm5373	616.156	-0.561552	0.127549	-4.40265	1.07e-05	0.00133755
Actn2	2672.21	-0.561408	0.095169	-5.89907	3.66e-09	2.72e-06
Sema4a	1160.42	-0.546233	0.136923	-3.98936	6.63e-05	0.00462904
Ulk3	599.091	-0.538368	0.0932819	-5.77141	7.86e-09	4.58e-06
Cc2d1b	898.327	-0.517515	0.094763	-5.46115	4.73e-08	2.11e-05
Vwa5b2	1471.91	-0.509278	0.120595	-4.22305	2.41e-05	0.00235561
Zfp46	1226.26	-0.509266	0.123011	-4.14001	3.47e-05	0.00307956
Rgl2	991.869	-0.498337	0.0769536	-6.47581	9.43e-11	1.8e-07
Phka2	1006.1	-0.494013	0.119094	-4.14808	3.35e-05	0.0030333
Ssh3	1123.76	-0.487917	0.0943496	-5.17137	2.32e-07	7.07e-05
Ctu2	295.667	-0.48588	0.108287	-4.48696	7.22e-06	0.000985753
Dennd6b	1536.52	-0.479309	0.0725537	-6.60627	3.94e-11	1.06e-07
Prpf40b	2032.1	-0.478177	0.0698475	-6.84602	7.59e-12	5.08e-08
Vmn2r115	200.813	-0.477642	0.110957	-4.30476	1.67e-05	0.00179069
Carmil3	1781.47	-0.464715	0.0794797	-5.84696	5.01e-09	3.35e-06
Coro6	1854.56	-0.461873	0.0899022	-5.1375	2.78e-07	8.04e-05
Acp6	536.618	-0.454734	0.0804529	-5.65218	1.58e-08	7.86e-06
Myo19	371.387	-0.445551	0.111183	-4.00737	6.14e-05	0.00450115
Srrm2	25544.4	-0.445499	0.0670644	-6.64285	3.08e-11	1.03e-07
Prss12	472.938	-0.443455	0.111125	-3.99061	6.59e-05	0.00462904
Zfp280c	948.531	-0.432166	0.0872866	-4.95111	7.38e-07	0.000170353
Dmpk	714.195	-0.42573	0.101073	-4.21211	2.53e-05	0.00240354
Cacna1g	4455.05	-0.424119	0.073051	-5.80579	6.41e-09	4.08e-06
Snhg11	72685.8	-0.416515	0.0786148	-5.29818	1.17e-07	4.12e-05
Fbxw9	319.651	-0.410046	0.102543	-3.99876	6.37e-05	0.00458383
Arglu1	7561.85	-0.40937	0.0538351	-7.60416	2.87e-14	3.84e-10
Mbd6	1891.45	-0.40368	0.0641632	-6.29145	3.15e-10	4.61e-07
Leng8	10146.9	-0.403455	0.060435	-6.67585	2.46e-11	1.03e-07
Adamts3	518.206	-0.400834	0.0881411	-4.54764	5.43e-06	0.000776221
Vps9d1	1084.91	-0.399344	0.0739331	-5.40142	6.61e-08	2.6e-05
Tspoap1	6499.03	-0.396998	0.0833351	-4.76388	1.9e-06	0.0003713
Usp35	527.544	-0.394541	0.0911099	-4.33039	1.49e-05	0.001689
Tctn1	822.352	-0.383289	0.0911649	-4.20434	2.62e-05	0.0024518
Lrrc45	1204.49	-0.383185	0.0812247	-4.71759	2.39e-06	0.000429989
Anks3	994.382	-0.38273	0.0907011	-4.21969	2.45e-05	0.0023696
Celsr3	4540.69	-0.376787	0.0626925	-6.01008	1.85e-09	1.78e-06
Ncapd3	1048.74	-0.372166	0.0798195	-4.66259	3.12e-06	0.000522624
Doc2a	801.274	-0.371989	0.0881815	-4.21845	2.46e-05	0.0023696
Odf2	2864.02	-0.371512	0.0689387	-5.38902	7.08e-08	2.71e-05
Syt3	1134.73	-0.371299	0.0927282	-4.00416	6.22e-05	0.00452915
Cacna1h	1769.33	-0.371027	0.0641465	-5.78406	7.29e-09	4.44e-06
Sema4g	1627.02	-0.367132	0.0792557	-4.63225	3.62e-06	0.000588134
Nav2	2560.99	-0.363121	0.0725039	-5.00829	5.49e-07	0.000133694
Dot1l	3548.71	-0.360223	0.0902726	-3.99039	6.6e-05	0.00462904
Lars	1580.71	-0.355771	0.0747566	-4.75906	1.94e-06	0.000372046
Rsrp1	8549.94	-0.350982	0.0742455	-4.72732	2.28e-06	0.0004173
Rcor3	1087.15	-0.345224	0.0831969	-4.14948	3.33e-05	0.0030333
Ankrd16	997.043	-0.344371	0.0853943	-4.03271	5.51e-05	0.00420237
Clasrp	2094.75	-0.344152	0.0607354	-5.66641	1.46e-08	7.51e-06
Sec61a2	2259.32	-0.34402	0.0810866	-4.24263	2.21e-05	0.00222846
Atp11b	4591.12	-0.343744	0.0582144	-5.9048	3.53e-09	2.72e-06
Rps6ka4	1077.71	-0.341674	0.0746731	-4.5756	4.75e-06	0.000722527
Plekhn1	1393.6	-0.341627	0.0658921	-5.18464	2.16e-07	6.74e-05
Srrm1	7243.34	-0.340593	0.0597445	-5.70083	1.19e-08	6.65e-06
Hdx	648.954	-0.339138	0.0850202	-3.98892	6.64e-05	0.00462904
Scaf4	1835.77	-0.338064	0.0642309	-5.26326	1.42e-07	4.74e-05
Aifm3	3624.71	-0.333225	0.0811461	-4.10648	4.02e-05	0.00338309
Map4k2	2653.32	-0.328428	0.0793628	-4.13831	3.5e-05	0.00308214
Cacna1a	9096.93	-0.321791	0.0811349	-3.96612	7.31e-05	0.00491543
Trim3	3935.08	-0.321121	0.0682881	-4.70244	2.57e-06	0.0004413
Nsmaf	1926.8	-0.318427	0.062011	-5.13501	2.82e-07	8.04e-05
Snrnp70	10139.3	-0.317372	0.0532483	-5.96023	2.52e-09	2.25e-06
Stk38	1709.35	-0.315758	0.0647791	-4.87439	1.09e-06	0.00023198
Sbf1	3831.59	-0.315656	0.067031	-4.70911	2.49e-06	0.000438348
Tmem145	2385.42	-0.313594	0.0784551	-3.99712	6.41e-05	0.0045912
Luc7l2	9801.55	-0.313066	0.0671135	-4.66472	3.09e-06	0.000522624
Unc13b	1554.47	-0.30997	0.0766616	-4.04336	5.27e-05	0.00405483
Plekha5	2605.09	-0.307603	0.0682287	-4.50841	6.53e-06	0.0009016
Clk4	2531.85	-0.30664	0.0750179	-4.08756	4.36e-05	0.00353764
Prpf38b	3352.55	-0.306141	0.0589108	-5.19668	2.03e-07	6.47e-05
Zfp445	7601.27	-0.305009	0.0663053	-4.60007	4.22e-06	0.000657586
Arhgef25	3525.1	-0.304441	0.0576421	-5.28157	1.28e-07	4.4e-05
Ipo9	5619.44	-0.302395	0.0559219	-5.40745	6.39e-08	2.59e-05
Zdhhc8	2189.69	-0.299991	0.062834	-4.77435	1.8e-06	0.000360316
Zfyve28	1402.22	-0.298566	0.0723234	-4.12822	3.66e-05	0.00316708
Fnbp4	2895.69	-0.294511	0.0706291	-4.16982	3.05e-05	0.00281501
Sfswap	2859.41	-0.293188	0.0613231	-4.78105	1.74e-06	0.000359236
A230050P20Rik	2485.11	-0.291871	0.0467434	-6.24411	4.26e-10	5.19e-07
Kcnab3	2759	-0.291756	0.0733267	-3.97885	6.92e-05	0.00475514
Pfkfb2	1363.11	-0.279017	0.0650672	-4.28813	1.8e-05	0.0018849
Gigyf1	2930.24	-0.278831	0.0586696	-4.75256	2.01e-06	0.000378793
Nrbp2	4941.38	-0.278821	0.0587585	-4.7452	2.08e-06	0.000387383
Dpysl4	1383.46	-0.270159	0.0625956	-4.31595	1.59e-05	0.00174994
Ubp1	3748.36	-0.269475	0.0591261	-4.55763	5.17e-06	0.000752959
Dus3l	2049.17	-0.265019	0.0610207	-4.3431	1.4e-05	0.00162168
Ddx17	14279.9	-0.263966	0.0506505	-5.21152	1.87e-07	6.12e-05
Fbf1	2445.09	-0.262705	0.0577792	-4.54671	5.45e-06	0.000776221
Lmtk3	6239.08	-0.262413	0.0442854	-5.9255	3.11e-09	2.61e-06
Kif21b	3413.82	-0.262336	0.058614	-4.47566	7.62e-06	0.00101998
Gnl2	2292.29	-0.258176	0.0607513	-4.24973	2.14e-05	0.00218771
Celsr2	6982.93	-0.257933	0.0483638	-5.33318	9.65e-08	3.49e-05
Shc2	1404.42	-0.254419	0.0587882	-4.32772	1.51e-05	0.00169523
Atxn2l	5550.27	-0.253305	0.0586581	-4.31833	1.57e-05	0.00174994
Cabin1	2452.67	-0.2498	0.0622979	-4.00976	6.08e-05	0.00449634
Tecpr1	3272.94	-0.248537	0.0543123	-4.57607	4.74e-06	0.000722527
Cables2	1004.41	-0.24834	0.0623713	-3.98163	6.84e-05	0.00474848
Irak1	1815.3	-0.248294	0.0549434	-4.51909	6.21e-06	0.000866268
Agrn	4411.07	-0.247441	0.0481707	-5.13677	2.8e-07	8.04e-05
Grk6	1346.4	-0.245101	0.0526478	-4.65548	3.23e-06	0.000534326
Srrt	3667.37	-0.244421	0.0546733	-4.47057	7.8e-06	0.00103423
Haghl	1862.05	-0.242702	0.0555382	-4.37	1.24e-05	0.00145937
Pabpn1	3658.57	-0.242005	0.049775	-4.86199	1.16e-06	0.00024314
Dgkz	11126.4	-0.238754	0.0545643	-4.37565	1.21e-05	0.00143461
Bbs7	1208.8	-0.234117	0.0538845	-4.34479	1.39e-05	0.00162168
Ralgps1	2635.12	-0.228667	0.0568746	-4.02055	5.81e-05	0.00434342
Ewsr1	7703.61	-0.22525	0.0545287	-4.13085	3.61e-05	0.00316306
Sun1	3055.38	-0.223208	0.0493559	-4.52242	6.11e-06	0.000861706
Srcin1	10952.2	-0.211091	0.0513923	-4.10744	4e-05	0.00338309
Fbxl20	2732.77	-0.209457	0.0469368	-4.46252	8.1e-06	0.00106333
B4galnt4	2330.95	-0.209044	0.0521707	-4.00692	6.15e-05	0.00450115
Tnrc6a	5065.66	-0.20721	0.0500078	-4.14356	3.42e-05	0.00305256
Snx32	1837.34	-0.202572	0.0477997	-4.23793	2.26e-05	0.00225426
Gripap1	3762.12	-0.201953	0.047806	-4.22442	2.4e-05	0.00235561
Ptprs	10842.7	-0.197215	0.0432475	-4.56016	5.11e-06	0.000752123
Kifc2	13045.4	-0.190228	0.0349565	-5.44185	5.27e-08	2.21e-05
Caskin1	4707.15	-0.188713	0.0420757	-4.48509	7.29e-06	0.000985753
Rab1a	6036.96	0.141288	0.0322795	4.37701	1.2e-05	0.00143461
Hsp90ab1	44501.3	0.158378	0.0376015	4.21202	2.53e-05	0.00240354
Arl6ip1	6076.48	0.160555	0.0394814	4.06661	4.77e-05	0.00375729
Tmem184c	3110.08	0.17744	0.0440338	4.02963	5.59e-05	0.00420237
Saraf	7738.09	0.17977	0.0443945	4.04939	5.14e-05	0.00399771
Nus1	3156.13	0.194786	0.0463132	4.20585	2.6e-05	0.0024518
Rps15a	3590.37	0.199204	0.0501763	3.97008	7.18e-05	0.00488343
Smarca2	11829.1	0.202383	0.0508532	3.97976	6.9e-05	0.00475514
Ptges3	3869.77	0.206728	0.0422322	4.89504	9.83e-07	0.000215748
Mapk4	2256.8	0.211486	0.0528398	4.00241	6.27e-05	0.00453824
Itgb8	2611.06	0.212846	0.0522097	4.07674	4.57e-05	0.0036619
Stip1	5720.96	0.213171	0.0533782	3.9936	6.51e-05	0.00462904
Atp1a2	27999.4	0.217491	0.053741	4.04703	5.19e-05	0.00401479
Abhd3	3070.32	0.217773	0.0445293	4.89056	1.01e-06	0.000217156
Elovl5	3578.33	0.224615	0.0509108	4.41193	1.02e-05	0.00129418
Cnih1	1456.8	0.229083	0.0467448	4.90073	9.55e-07	0.000214529
Dnajc3	2609.38	0.231514	0.0561618	4.12227	3.75e-05	0.0031996
Acot11	2079.04	0.244257	0.0511538	4.77496	1.8e-06	0.000360316
Paqr8	5979.54	0.246327	0.0555372	4.43536	9.19e-06	0.00119055
Gm20594	17670	0.247728	0.0603887	4.10222	4.09e-05	0.0034055
Kcnj10	12883.8	0.253446	0.0510689	4.96283	6.95e-07	0.000164461
Prex2	2512.88	0.254995	0.0599781	4.25147	2.12e-05	0.00218744
Tmem64	1400.64	0.256619	0.0636708	4.0304	5.57e-05	0.00420237
Pdia3	6756.92	0.257778	0.0642337	4.01313	5.99e-05	0.00445738
Chst2	3223.71	0.262252	0.0604463	4.33859	1.43e-05	0.0016411
Ncoa4	1527.52	0.263299	0.0649551	4.05355	5.04e-05	0.00395018
Rab8b	1830.37	0.270176	0.0670439	4.02984	5.58e-05	0.00420237
Gja1	8138.44	0.274291	0.0540529	5.0745	3.89e-07	9.82e-05
Hnrnpc	7793.68	0.281739	0.0641081	4.39474	1.11e-05	0.00135002
Anxa5	3975.86	0.28249	0.0661015	4.27357	1.92e-05	0.00199675
mt-Atp8	57608.5	0.298342	0.0471501	6.3275	2.49e-10	4.17e-07
Hsp90b1	14215.3	0.298935	0.0584229	5.11675	3.11e-07	8.33e-05
Insig2	1193.58	0.310298	0.075803	4.09348	4.25e-05	0.00349081
Lrp4	980.569	0.325328	0.0757121	4.29691	1.73e-05	0.00182607
Gabpa	1332.87	0.328273	0.0806176	4.07198	4.66e-05	0.00369333
Tmem47	4623.18	0.339744	0.0829749	4.09454	4.23e-05	0.00349081
Rgs5	2606.86	0.341233	0.0725472	4.7036	2.56e-06	0.0004413
Stt3a	1609.71	0.348354	0.0562043	6.19799	5.72e-10	6.38e-07
Bag3	546.241	0.362319	0.0719423	5.03624	4.75e-07	0.000117726
Rab9b	1431.1	0.373848	0.0884804	4.22521	2.39e-05	0.00235561
Ddx3x	15060.2	0.388105	0.0760477	5.10344	3.34e-07	8.76e-05
Vamp7	1125.51	0.397276	0.0607681	6.53758	6.25e-11	1.4e-07
Slc7a11	1740.34	0.398035	0.0899143	4.42682	9.56e-06	0.00121955
Calr	14324.9	0.402171	0.0881492	4.56239	5.06e-06	0.000752123
Kcnj16	1618.68	0.406042	0.0852605	4.76237	1.91e-06	0.0003713
Pcdhb14	580.008	0.40846	0.072492	5.63456	1.76e-08	8.39e-06
Tsc22d3	1421.05	0.408729	0.0896018	4.56161	5.08e-06	0.000752123
Fam107a	9772.4	0.414724	0.0961072	4.31522	1.59e-05	0.00174994
Hspa5	8390.23	0.43407	0.093739	4.63062	3.65e-06	0.000588134
Rps12	952.267	0.463544	0.110984	4.17667	2.96e-05	0.00275062
Efemp1	546.329	0.482194	0.0971903	4.96134	7e-07	0.000164461
mt-Nd6	3292.19	0.514203	0.111346	4.61805	3.87e-06	0.000617465
Aebp1	577.829	0.524505	0.12364	4.24219	2.21e-05	0.00222846
Wnt5a	396.574	0.527424	0.119903	4.39874	1.09e-05	0.00133755
Colec12	601.031	0.551464	0.108406	5.08703	3.64e-07	9.37e-05
Eif2s3x	5856.15	0.558882	0.0951692	5.87252	4.29e-09	3.02e-06
Mt2	1590.43	0.56403	0.0898521	6.27732	3.44e-10	4.61e-07
Nrros	151.361	0.580683	0.141905	4.09205	4.28e-05	0.00349107
Dcn	505.337	0.604025	0.147831	4.08592	4.39e-05	0.00354136
Tnfsfm13	168.031	0.615449	0.14916	4.12609	3.69e-05	0.00316708
Ctsh	284.413	0.627951	0.115173	5.45222	4.97e-08	2.15e-05
Ccdc36	255.749	0.705423	0.153029	4.60973	4.03e-06	0.000635142
Spp1	529.291	0.719683	0.162308	4.43407	9.25e-06	0.00119055
Cyp1b1	184.024	0.72518	0.174787	4.14892	3.34e-05	0.0030333
Col1a2	327.859	0.737056	0.143895	5.12219	3.02e-07	8.33e-05
Avp	323.053	0.783328	0.192355	4.0723	4.66e-05	0.00369333
Ogn	232.783	0.875971	0.185755	4.71573	2.41e-06	0.000429989
Emp1	125.718	0.894582	0.18259	4.8994	9.61e-07	0.000214529
Note: Genes in bold text appear in the DEGs between AAV-GFP and WT mice.
Also note: Only DEGs with Padj values < 0.05 are listed; down-regulated and up-regulated genes in AAV-lncRNA mutants in blue and red text respectively. Low and high dose lncRNA-treated mice form a single group for the analysis.
