# Supplementary material for: A therapeutic role for a regulatory GLUT1–associated lncRNA in GLUT1-deficient mice
Source: J Clin Invest. 2026 Mar 5;136(9):e193519. doi: 10.1172/JCI193519 (PMC13132390; doi:10.1172/JCI193519)
Supplement: Supporting data values [file jci-136-193519-s327.xlsx]

## Sheet: Fig.1B
Scr. siRNA	lncRNA-siRNA
1	0.2952
1.1	0.3789
0.96	0.3298
0.913	0.2932
	0.339
	0.369

## Sheet: Fig.1D
Scr. siRNA	lncRNA-siRNA
2.1405	1.3256
2.3101	1.3661
2.3385	1.3579
2.1355	1.4069

## Sheet: Fig.1F
pcDNA3.1	pcDNA3.1+lncRNA
1.24	1.78
1.05	1.47
0.9	1.32
1.06	1.52

## Sheet: Fig.1G
Cortex	Thalamus	Cerebellum	Liver	Muscle	Fibroblasts
1	0.85	0.81	0.11	0.0759	0.113
1.03	1.1	0.94	0.104	0.066	0.104
0.84	0.79	0.86	0.079
			0.091

## Sheet: Fig.1H
Cortex	Thalamus	Cerebellum	Liver	Muscle	Fibroblasts
1	0.59	0.34	0.14	0.0096	0.097
1.97	0.79	0.33	0.16	0.012	0.09
1.7	0.38	0.102	0.104
			0.172

## Sheet: Fig.1I
Cortex hGlut1	Cortex lncRNA	Thalamus hGlut1	Thalamus lncRNA	Cerebellum hGlut1	Cerebellum lncRNA
3.48416	0.205271	1.29057	0.0970319	16.6558	0.838598
1.7662	0.138635	4.04207	0.508876	20.5658	0.806002
2.2966	0.194188	2.10613	0.274168	6.69425	0.113706
0.40817	0.16637

## Sheet: Fig.1J
Empty vector	Ex1	Ex1-2	Ex1-3	FL-lncRNA
0.38	0.53	0.92	1.36	1.49
0.58	0.56	1.03	1.45	1.51
0.94	0.7	0.8	1.28	1.18
0.96	0.56	0.86	0.95	1.37
0.88	0.7	0.98	1.29	1.4
0.9	0.66	0.73	1.48	1.43
0.83			1.19	1.53
0.87			1.21	1.38
			1.09	1.4

## Sheet: Fig.2A
NTg	SLC2A1-DTTg
1.18	792.35
0.62	1468.37
1.48	699.41
1.66	704.28
0.73	803.41
1.17	729.11
1.04	592.22
0.62	724.08
	652.58

## Sheet: Fig.2B
NTg	SLC2A1-DTTg
1.13	1.31
1.07	1.17
0.97	1.37
0.81	1.39
0.92	1.12
1.09	1.37
1	1.65
1.06	1.58

## Sheet: Fig.2C
6wks WT	Glut1+/-	lncRNATg; mGlut1+/-	8wks WT	Glut1+/-	lncRNATg; mGlut1+/-
1000	181	542	1000	315	612
876	272	472	866	242	434
1000	192	532	1000	234	459
862	189	314	883	325	453
1000	212	389	1000	355	394
873	316	407	1000	331	510
1000	333	487	1000	319	409
962	254	332	586	221	386
1000	239		1000	305
1000	228		1000	336
1000			1000
786			875
832			942
1000			1000
1000			758
1000			1000
1000			1000
807			1000
731			872
765			889
836			1000
812			949

[truncated: 34 more sheets: Fig.2D, Fig.2E, Fig.2F, Fig.2G, Fig.3A, Fig.3B, Fig.3C, Fig.3D, Fig.3E, Fig.3F, Fig.4A, Fig.4B, Fig.4D, Fig.4F, Fig.5B, Fig.6B, Fig.6D, Fig.7A, Fig.7B, Fig.7C …]
